# Supplementary material for: N‐Demethylsinomenine Relieves Neuropathic Pain in Male Mice Mainly via Regulating α2‐Subtype GABAA Receptors
Source: CNS Neurosci Ther. 2025 Jan 3;31(1):e70197. doi: 10.1111/cns.70197 (PMC11696256; doi:10.1111/cns.70197)
Supplement: Supplementary file 1 — Data S1. [file CNS-31-e70197-s001.zip]

Archive with 3 entries (3 files):
- Supplemental Files of original WB.pdf
- Supplementary Material-CNS-clean.docx
- Supplementary Material-CNS-marked.docx
